# Supplementary material for: Assessment of real-time PCR for Helicobacter pylori DNA detection in stool with co-infection of intestinal parasites: a comparative study of DNA extraction methods
Source: BMC Microbiol. 2020 May 24;20:131. doi: 10.1186/s12866-020-01824-5 (PMC7247253; doi:10.1186/s12866-020-01824-5)
Supplement: Supplementary file 5 — Additional file 5. Supplementary data set. [file 12866_2020_1824_MOESM5_ESM.xlsx]

## Sheet: primer dilution
ureC
Sample	Ct	Ct mean	Ct SD	Ct Cv%
600nM	17.73	17.81	0.09	0.48
600nM	17.8
600nM	17.9
300nM	18.41	18.66	0.23	1.26
300nM	18.87
300nM	18.7
200nM	18.98	19.07	0.11	0.6
200nM	19.03
200nM	19.2
100nM	21.18	21.39	0.32	1.51
100nM	21.23
100nM	21.76
80nM	22.19	22.19	0.13	0.57
80nM	22.31
80nM	22.06
60nM	23.73	23.74	0.04	0.17
60nM	23.71
60nM	23.79
cagA
Sample	Ct	Ct mean	Ct SD	Ct Cv%
600nM	18.85	18.98	0.11	0.6
600nM	19.04
600nM	19.05
300nM	19.02	19.09	0.13	0.69
300nM	19.25
300nM	19.01
200nM	18.73	18.9	0.15	0.78
200nM	19
200nM	18.97
100nM	18.71	19.03	0.28	1.48
100nM	19.22
100nM	19.18
80nM	19.51	19.62	0.12	0.59
80nM	19.6
80nM	19.74
60nM	19.48	19.61	0.27	1.39
60nM	19.92
60nM	19.43

## Sheet: probe dilution
ureC
Sample	Ct	Ct mean	Ct SD	Ct Cv%
600nM	17.92	18.01	0.09	0.49
600nM	18.02
600nM	18.09
300nM	18.01	18	0.11	0.59
300nM	18.11
300nM	17.9
200nM	18.39	18.43	0.04	0.2
200nM	18.44
200nM	18.46
100nM	18.77	18.74	0.03	0.15
100nM	18.73
100nM	18.72
cagA
Sample	Ct	Ct mean	Ct SD	Ct Cv%
600nM	19.06	19.07	0.02	0.1
600nM	19.09
600nM	19.06
300nM	19.04	19.04	0.01	0.07
300nM	19.02
300nM	19.04
200nM	19.66	19.56	0.2	1.02
200nM	19.69
200nM	19.33
100nM	20.44	20.54	0.16	0.79
100nM	20.73
100nM	20.45

## Sheet:  LoD (DNA)
DNA (ng)	rtPCR ureC (Ct)						Mean	SD	Cv%
187.5	18.48	18.54	18.11	18.2	18.16	18.33	18.3	0.18	0.97
18.75	22.07	22	21.93	21.68	21.76	21.72	21.86	0.16	0.74
1.875	25.82	25.18	25.41	25.39	25.7	25.56	25.51	0.23	0.91
0.1875	29.32	29.11	29.12	29.11	29.58	29.1	29.22	0.19	0.66
0.01875	32.79	32.76	32.86	32.68	32.34	32.7	32.69	0.18	0.56
0.001875	36.03	35.61	35.86	35.35	35.05	35.71	35.6	0.35	1
0.0001875	UD	UD	UD	38.72	UD	UD	38.72	NA	NA
1.875e-05	UD	UD	UD	UD	UD	UD	NA	NA	NA
1.875e-06	UD	UD	UD	UD	UD	UD	NA	NA	NA
DNA (ng)	rtPCR cagA (Ct)						Mean	SD	Cv%
187.5	21.15	21.22	21.19	21.19	21.64	21.41	21.3	0.19	0.89
18.75	24.37	24.19	24.27	24.25	24.25	24.46	24.3	0.1	0.41
1.875	28.14	28.03	27.88	27.84	28.12	27.73	27.96	0.17	0.59
0.1875	31.51	31.62	31.41	31.33	31.4	31.5	31.46	0.1	0.33
0.01875	35.84	34.89	35.28	35.46	34.22	34.69	35.06	0.58	1.66
0.001875	UD	UD	38.45	UD	38.45	39.47	38.79	0.59	1.52
0.0001875	UD	UD	UD	UD	UD	UD	NA	NA	NA
1.875e-05	UD	UD	UD	UD	UD	UD	NA	NA	NA
1.875e-06	UD	UD	UD	UD	UD	UD	NA	NA	NA
Legend:
NA: not applicable
UD: undetermined

## Sheet: LoD (stool)
Procedure A
n° H pylori /200mg stool	rtPCR ureC (Ct)						Mean	SD	Cv%
1000000	30.732	29.8639	30.4882	29.9401	30.0217	30.1615	30.2012	0.340524	1.12752
100000	31.0986	32.0226	31.0297	31.5344	31.8652	31.2935	31.474	0.40708	1.29338
10000	34.3972	35.1888	34.4902	34.9932	34.8531	34.7522	34.7791	0.299715	0.861768
1000	UD	UD	UD	UD	UD	UD	NA	NA	NA
100	UD	UD	UD	UD	UD	UD	NA	NA	NA
n° H pylori /200mg stool	rtPCR cagA (Ct)						Mean	SD	Cv%
1000000	32.0858	32.2915	32.6243	32.4063	33.2505	32.1792	32.4729	0.424489	1.30721
100000	33.8172	33.7533	33.5816	33.6644	33.9813	34.1234	33.8202	0.201782	0.596631
10000	36.1692	36.8294	38.4807	36.1531	36.8036	37.5316	36.9946	0.888835	2.40261
1000	UD	UD	UD	UD	UD	UD	NA	NA	NA
100	UD	UD	UD	UD	UD	UD	NA	NA	NA
Procedure B
n° H pylori /200mg stool	rtPCR ureC (Ct)						Mean	SD	Cv%
1000000	31.75	31.36	31.31	31.73	31.14	31.31	31.43	0.25	0.79
100000	34.42	35.64	35.17	35.38	35.7	35.18	35.25	0.46	1.31
10000	37.19	36.7	36.61	36.99	35.85	36.21	36.59	0.49	1.35
1000	37.2	UD	UD	UD	UD	UD	37.2	NA	NA
100	UD	UD	UD	UD	UD	UD	NA	NA	NA
n° H pylori /200mg stool	rtPCR cagA (Ct)						Mean	SD	Cv%
1000000	34.92	34.52	34.64	34.54	34.13	33.93	34.45	0.36	1.04
100000	35.82	35.75	35.58	35.66	35.98	36.12	35.82	0.2	0.56
10000	38.17	39.17	40.48	38.15	38.8	39.53	39.05	0.89	2.27
1000	UD	UD	UD	UD	UD	UD	NA	NA	NA
100	UD	UD	UD	UD	UD	UD	NA	NA	NA
Procedure C
n° H pylori /200mg stool	rtPCR ureC (Ct)						Mean	SD	Cv%
1000000	29.2663	29.2244	29.7348	29.6499	29.1535	29.5075	29.4227	0.241835	0.821933
100000	33.0848	33.3601	33.0634	33.4645	33.036	33.2744	33.2139	0.178222	0.53659
10000	35.6582	36.0589	35.7341	35.3334	36.5023	36.242	35.9215	0.426413	1.18707
1000	UD	UD	UD	UD	UD	UD	NA	NA	NA
100	UD	UD	UD	UD	UD	UD	NA	NA	NA
n° H pylori /200mg stool	rtPCR cagA (Ct)						Mean	SD	Cv%
1000000	30.3577	30.0932	29.8965	30.1075	29.7095	30.3542	30.0865	0.254518	0.845954
100000	33.9235	34.0646	33.8734	33.648	33.2879	34.1159	33.8189	0.307787	0.910104
10000	35.6807	35.6526	36.6935	35.6474	35.7994	35.6016	35.8459	0.42057	1.17327
1000	UD	UD	UD	UD	UD	UD	NA	NA	NA
100	UD	UD	UD	UD	UD	UD	NA	NA	NA

## Sheet: cohort (stool)
		ureC_PCR				cagA_PCR
Positive SAT		Procedure A	Procedure B	Procedure C		Procedure A	Procedure B	Procedure C
Sample		rtPCR ureC (Ct)	rtPCR ureC (Ct)	rtPCR ureC (Ct)		rtPCR cagA (Ct)	rtPCR cagA (Ct)	rtPCR cagA (Ct)
1		34.0453	32.742	32.4479		36.4525	35.44	34.3511
2		36.0122	36.897	36.5931		UD	37.04	37.4047
3		33.6022	32.9477	33.4132		36.8429	36.81	34.97
4		37.2138	36.4842	UD		UD	UD	UD
5		34.6387	33.5614	34.8789		38.1966	36.28	41.0765
6		33.4537	36.236	35.4981		UD	42.43	UD
7		36.2186	34.6328	33.1356		UD	41.85	UD
8		37.563	35.6321	37.6778		UD	UD	UD
9		36.3046	38.05	38.8395		UD	UD	UD
10		34.2085	34.57	35.264		UD	UD	UD
11		34.6502	35.6266	37.3028		37.7096	36.79	UD
12		35.1098	34.5083	35.0498		39.3515	37.22	47.6896
13		36.018	39.7316	37.695		UD	UD	UD
14		35.0157	35.5522	36.7132		UD	UD	UD
15		37.1085	38.2542	36.3113		UD	UD	UD
16		36.2799	35.0494	UD		UD	UD	UD
17		UD	38.54	UD		UD	UD	UD
18		UD	37.89	39.6907		UD	UD	UD
19		33.5121	33.4479	34.0902		36.9531	36.4	35.1957
20		42.3278	38.5489	36.3448		40.6652	38.27	35.2885
21		36.0317	32.0911	33.56		39.979	37.21	36.0367
22		34.0515	33.7741	33.9299		38.6022	38.76	36.1933
23		38.752	37.2759	40.5794		UD	UD	UD
24		40.3162	42.6	37.2336		41.6552	37.1	36.6093
25		33.711	35.1169	42.5294		39.7292	38.39	43.4229
26		38.2598	36.9683	36.9418		41.2006	37.61	39.4453
27		34.1934	34.9553	35.6187		45.1644	40.25	37.5852
28		35.0201	36.7696	38.0512		UD	UD	UD
29		35.9145	36.5259	36.3384		39.1022	39.31	UD
30		36.662	34.8306	36.2561		UD	37.65	UD
31		31.9838	31.2792	33.8752		35.0323	34.18	36.0882
32		33.2016	36.0351	34.6136		37.7319	38.27	37.1167
33		33.4139	35.1474	35.2606		UD	42.63	UD
34		35.1356	34.2393	34.4247		38.187	37.23	36.5728
35		34.4752	34.7638	not available		UD	37.21	not available
36		35.0692	34.229	37.2781		UD	UD	UD
37		36.3086	34.1296	37.4644		38.2664	37.33	38.7523
38		35.014	39.07	36.3608		UD	40.9229	UD
39		35.0489	37.34	35.0918		37.4777	40.16	UD
40		34.1156	37.61	34.9432		38.0263	45.2	38.0737
41		37.5689	37.39	36.8682		UD	UD	UD
42		35.2837	34.49	34.3328		UD	UD	UD
43		34.3241	37.45	35.4732		UD	UD	UD
44		36.521	37.08	38.6733		UD	UD	UD
45		40.5235	43.91	UD		UD	UD	UD
46		35.5618	33.69	38.5275		UD	39.61	UD
47		36.6661	35.65	36.4147		39.5988	44.27	36.8541
48		UD	UD	UD		UD	UD	UD
49		36.6301	37	35.799		UD	UD	UD
50		36.7295	36.07	37.4818		UD	UD	UD
51		35.1019	33.95	35.1578		UD	UD	UD
52		35.1239	37.12	37.0615		UD	UD	UD
53		37.9583	37.43	36.5813		42.1075	42.6321	UD
54		36.5632	37.5659	37.6435		UD	UD	UD
55		35.8643	35.98	38.3146		UD	37.85	UD
56		35.1985	UD	37.172		UD	UD	UD
57		33.3926	34.3612	34.8555		UD	40.5091	38.3572
58		34.0304	36.1253	39.1665		47.0489	39.9778	46.959
59		46.8255	44.6479	42.5972		UD	UD	UD
60		36.3594	34.3512	UD		UD	UD	UD
61		45.1835	40.4876	36.3655		UD	UD	UD
62		39.0787	34.1208	38.7262		UD	UD	37.9216
63		38.0196	38.0933	39.8506		UD	UD	UD
64		37.0113	38.1697	39.9338		41.5901	41.8867	40.0997
65		UD	UD	UD		UD	UD	UD
66		38.3473	40.5841	UD		UD	UD	UD
67		UD	UD	UD		UD	UD	UD
68		43.408	32.56	37.2646		UD	37.0451	UD
Negative SAT
Sample		rtPCR ureC (Ct)	rtPCR ureC (Ct)	rtPCR ureC (Ct)		rtPCR cagA (Ct)	rtPCR cagA (Ct)	rtPCR cagA (Ct)
69		UD	UD	UD		UD	UD	UD
70		UD	UD	UD		UD	UD	UD
71		UD	UD	UD		UD	UD	UD
72		36.5091	39.65	35.0137		UD	UD	UD
73		UD	UD	UD		UD	UD	UD
74		UD	UD	UD		UD	UD	UD
75		UD	UD	UD		UD	UD	UD
76		UD	UD	UD		UD	UD	UD
77		UD	UD	UD		UD	UD	UD
78		UD	UD	UD		UD	UD	UD
79		UD	UD	UD		UD	UD	UD
80		UD	UD	UD		UD	UD	UD
81		UD	UD	UD		UD	UD	UD
82		UD	UD	UD		UD	UD	UD
83		UD	UD	UD		UD	UD	UD
84		UD	UD	UD		UD	UD	UD
85		UD	UD	UD		UD	UD	UD
86		UD	UD	UD		UD	UD	UD
87		UD	UD	UD		UD	UD	UD
88		UD	UD	UD		UD	UD	UD
89		UD	UD	UD		UD	UD	UD
90		UD	UD	UD		UD	UD	UD
91		UD	UD	UD		UD	UD	UD
92		UD	UD	UD		UD	UD	UD
93		UD	UD	UD		UD	UD	UD
94		UD	UD	UD		UD	UD	UD
95		UD	UD	UD		UD	UD	UD
96		UD	UD	UD		UD	UD	UD
97		UD	UD	UD		UD	UD	UD
98		UD	UD	UD		UD	UD	UD
99		35.2073	38.1838	34.6574		45.6575	39.245	38.18
100		UD	UD	UD		UD	UD	UD
